# Supplementary material for: Cellulose/Sodium Polyacrylate Interpenetrating Network Hydrogel with Intrinsic Anti-Freezing Property
Source: Polymers (Basel). 2025 Mar 27;17(7):908. doi: 10.3390/polym17070908 (PMC11991314; doi:10.3390/polym17070908)
Supplement: Supplementary file 1 [file polymers-17-00908-s001.zip]

Archive with 1 entries (1 files):
- polymers-3540193-supplementary.pdf
